# Supplementary material for: New Approach for the Detection of Sub-ppm Limonene: An Investigation through Chemoresistive Metal-Oxide Semiconductors
Source: Sensors (Basel). 2023 Jul 11;23(14):6291. doi: 10.3390/s23146291 (PMC10383529; doi:10.3390/s23146291)
Supplement: Supplementary file 1 [file sensors-23-06291-s001.zip]

Archive with 1 entries (1 files):
- sensors-2454718-supplementary.pdf
